# Supplementary material for: The feasibility and acceptability of a rewards system based on food purchasing behaviour in secondary school cashless canteens: the Eat4Treats (E4T) cluster feasibility, non-randomised, controlled intervention study
Source: Pilot Feasibility Stud. 2024 Jan 9;10:4. doi: 10.1186/s40814-023-01436-6 (PMC10775569; doi:10.1186/s40814-023-01436-6)
Supplement: Supplementary file 1 — Additional file 1: Table S1. Behaviour Change Techniques (BCTs) incorporated into the Eat4Treats scheme.. Description of Behaviour Change Techniques used in Eat4Treats and how these BCTs were incorporated into the intervention. [file 40814_2023_1436_MOESM1_ESM.xlsx]

## Sheet: Table S1
Additional file 1
Table S1: Behaviour Change Techniques (BCTs) incorporated into the Eat4Treats scheme*
BCT	Taxonomy	Description	How BCT was incorporated into the Eat4Treats (E4T) scheme
8.3 Habit formation	BCT Taxonomy v1 (BCTTv1)	Prompt rehearsal and repetition of the behaviour in the same context repeatedly so that the context elicits the behaviour.	The collection of points in the canteen to achieve rewards aimed to prompt rehearsal and repetition of the behaviour each lunchtime.
2. Provide information on consequences of the behaviour to the individual	CALO-RE	Information about the benefits and costs of action or inaction to the individual or tailored to a relevant group based on that individual’s characteristics (i.e. demographics, clinical, behavioural or psychological information). This can include any costs/benefits not necessarily related to health e.g. feelings.	Information was provided to pupils via the E4T website about the benefits of eating a healthy balanced diet. Benefits were tailored to this group, including for example “help you concentrate better in class”.
5. Goal setting (behaviour)	CALO-RE	The person is encouraged to make a behavioural resolution (e.g. take more exercise next week). This is directed towards encouraging people to decide to change or maintain change.	Pupils were given the opportunity to set themselves weekly behavioural goals based on what they intended to purchase in the canteen or related to wider dietary changes via the E4T website, with some goals suggested in a dropdown menu or space to add their own goal.
10. Prompt review of behavioural goals	CALO-RE	Involves a review or analysis of the extent to which previously set behavioural goals (e.g. take more exercise next week) were achieved. In most cases this will follow previous goal setting (see technique 5, ‘goal setting behaviour’) and an attempt to act on those goals, followed by a revision or readjustment of goals, and/or means to attain them.	Pupils were able to review how well they did in terms of achieving the weekly behavioural goals they set on the E4T website. They were asked to select an answer from the dropdown menu in relation to how they did with meeting their weekly goal (e.g. not so good – must try harder!; I did OK this week; I did pretty well this week; I am fantastic!)
12. Prompt rewards contingent on effort or progress towards behaviour	CALO-RE	Involves the person using praise or rewards for attempts at achieving a behavioural goal. This might include efforts towards achieving the behaviour or progress made in preparatory steps towards the behaviour, but not merely participation in the intervention. This can include self-reward.	Pupils received points for all foods and drinks in the canteen; the healthier the food choices the more points they received. This meant that pupils could get points, and hence rewards, for making steps towards adopting healthier purchasing behaviours.
13. Provide rewards contingent on successful behaviour	CALO-RE	Reinforcing successful performance of the specific target behaviour. This can include praise and encouragement as well as material rewards but the reward/incentive must be explicitly linked to the achievement of the specific target behaviour i.e. the person receives the reward if they perform the specified behaviour but not if they do not perform the behaviour. This can include self-reward.	Pupils chose rewards according to the number of points they secured for successfully making healthier food choices.
19. Provide feedback on performance	CALO-RE	This involves providing the participant with data about their own recorded behaviour (e.g. following technique 16 (prompt self-monitoring of behaviour)) or commenting on a person’s behavioural performance (e.g. identifying a discrepancy with between behavioural performance and a set goal – see techniques 5 (Goal setting – behaviour) and 7 (action planning) – or a discrepancy between one’s own per…	Pupils were able to view the purchases they made in the school canteen on the E4T website, as well as the number of points they accrued and how many more points they needed to obtain to be able to secure different rewards.
21. Provide instruction on how to perform the behaviour	CALO-RE	Involves telling the person how to perform behaviour or preparatory behaviours, either verbally or in written form. Examples of instructions include; how to use gym equipment (without getting on and showing the participant), instruction on suitable clothing, and tips on how to take action.	Pupils were instructed on how to collect points at the school canteen on the E4T website, at a researcher visit to school and via posters displayed in the canteen or other parts of the school. Pupils were also given instructions and information on how to make healthier food choices within the school canteen via E4T lesson plan material that was provided to schools.
28. Facilitate social comparison	CALO-RE	Facilitate social comparison Involves explicitly drawing attention to others’ performance to elicit comparisons. NB: The fact the intervention takes place in a group setting, or have been placed in groups on the basis of shared characteristics, does not necessarily mean social comparison is actually taking place.	The nature of the intervention facilitates social comparison through observation and discussion with peers. Schools could also choose to disseminate rewards to groups of pupils e.g. at form classes.
40. Stimulate anticipation of future rewards	CALO-RE	Create anticipation of future rewards without necessarily reinforcing behaviour throughout the active period of the intervention. Code this technique when participants are told at the onset that they will be rewarded based on behavioural achievement.	Pupils were informed at the outset of the E4T intervention that they would be rewarded for making healthier food choices within the school canteen.
* Coded using CALO-RE taxonomy1 supplemented with BCTs from BCT Taxonomy v1 (BCTTv1)2 where no such BCT existed in CALO-RE
1Michie S, Ashford S, Sniehotta FF, Dombrowski SU, Bishop A, French DP. A refined taxonomy of behaviour change techniques to help people change their physical activity and healthy eating behaviours: the CALO-RE taxonomy. Psychol Health. 2011; 26:1479-98.
2Michie S, Richardson M, Johnston M, Abraham C, Francis J, Hardeman W, et al. The behavior change technique taxonomy (v1) of 93 hierarchically clustered techniques: building an international consensus for the reporting of behavior change interventions. Ann Behav Med. 2013;46:81-95.
