# Supplementary material for: The feasibility and acceptability of a rewards system based on food purchasing behaviour in secondary school cashless canteens: the Eat4Treats (E4T) cluster feasibility, non-randomised, controlled intervention study
Source: Pilot Feasibility Stud. 2024 Jan 9;10:4. doi: 10.1186/s40814-023-01436-6 (PMC10775569; doi:10.1186/s40814-023-01436-6)
Supplement: Supplementary file 5 — Additional file 5: Table S3. Sample questions from focus group topic guide exploring pupil experiences of taking part in Eat4Treats. Table S4. Sample questions from interview topic guides exploring school staff experiences of taking part in Eat4Treats. Sample questions from focus group and interview topic guides exploring experiences of taking part in the study. [file 40814_2023_1436_MOESM5_ESM.xlsx]

## Sheet: Table S3
Additional file 5
Table S3: Sample questions from focus group topic guide exploring pupil experiences of taking part in Eat4Treats
Topic guide section	Sample of Questions	Probes used
Signing up to the Eat4Treats study	What made you decide to take part in the ‘Eat4Treats’ study?/What were the main reasons you decided to take part in ‘Eat4Treats’?	Encouragement from friends/family/teaching staff, or self-interest?
	What did you think of the study name, Eat4Treats?	Did you like/dislike it? Do you think it was a good name for the study? Can you think of a name you would like better?
	Did you find it hard/easy to register to take part in the study on the website? At what stage did you register to take part?	At the beginning, further into the study?
Rewards	Did you claim any rewards as part of the study	If so, what did you claim, if not, why not?
	What did you think about the rewards offered as part of the study? Were there any you particularly liked/did not like?
	Did you think it was hard/easy to get enough points to earn a reward?
Behaviour	Did you try any new foods/drinks during the study?	What was it, and why (e.g. to get more points or because a new food was introduced to the canteen)?
	Do you think this study will make you eat any differently in the future?	If so, how? If not, why not?
Social	Did your friends encourage you to take part?
	Did you ever discuss the study with your parents? If you did, what did they think about the study? Did they encourage you to take part, or to try to achieve rewards?
	Did your teachers talk to you about the Eat4Treats scheme?	In what classes? How often?
Support	Did you know who to contact if you had any questions during the study?	Who, how did you know?
	If you had to contact the researchers about anything during the study, was your question answered?	Ask about the situation?
Website	What did you think of the ‘Eat4Treats’ website?
	How often did you use the site?	Daily, weekly, fortnightly, less?
	Why did you visit the site?	To check your personal points/ to cash in your points for a reward/ to check how many points you could get for eating certain foods?
	Did you set yourself goals on the website?	If you did, did you meet them? If you didn’t, why not?
	Which did you use more often and find most useful – the website or app?
School canteen food provision	Did you notice any changes in the food provided by your canteen during the study?
	Are there any ways you feel the food choices could be improved in your canteen?
Evaluation	Did you enjoy the Eat4Treats scheme?
	What do you think we could change about the study to make it better?
	If Eat4Treats was available in your school would you continue to use it?	If so why, if not why not?

## Sheet: Table S4
Additional file 5
Table S4: Sample questions from interview topic guides exploring school staff experiences of taking part in Eat4Treats
Topic guide	Sample of Questions	Probes used
Canteen staff
Study concept	What was your overall opinion of the idea of giving rewards for eating healthily at your school canteen?	Do you think a study like this was beneficial to your school given what you know about the pupil’s eating habits?
Study preparation	How did you find the initial preparation for the study i.e. changes to the till interface? Could this process have been improved in any way?
	Did you feel you received adequate support from your school, the researchers and the Cashless Canteen system company to implement the study?
Study implementation	How did you find the new till interface in practice? Was it easy/difficult to use? How could it have been improved?
	Did the study have any positive/negative impacts on the school canteen?	Time spent?
	Did you do anything else in the canteen to promote the scheme?	Taster schemes?
Evaluation	Did you feel the study had any impact on students eating habits? If so, how?
	Did you make any changes to the food/drink provided at the canteen as a result of the study? If so, what were they? If not, why do you think this was the case?
	Do you think it would be a good idea to roll this study out across more schools in Northern Ireland? Have you any suggestions for improvements?
School Principal
Signing up to study	What made you decide that your school would take part in this study?
Support	Did you know who to contact if you had a query about the study?
The Intervention	What is your overall opinion of the pilot study?
	How well do you think the study fitted in with your school’s ethos and policies regarding nutrition, and also with the school curriculum?
	Did the study positively/negatively impact any aspect of the schools functioning?
	What did you think about the resources provided as part of the study?	Teaching resources, posters etc?
Teaching staff
The intervention	What are your opinions on the concept of offering rewards for healthy eating?
	How well do you think the study compliments your schools values/ethos/policies with regards to nutrition?
	What do you think of the intervention name ‘Eat4Treats’?
	Did you visit the study website? If so, what were your opinions on it?	Visually, information provided etc?
	Did you use the lesson plans provided with the study? If so, what did you think of them? If not, what were the reasons for this?
	Did you encourage your students to take part in the study?
	What was your overall impression of the success of the study based on your communication with other teaching staff, catering staff and pupils?
